# Supplementary material for: PDZD8 Disruption Causes Cognitive Impairment in Humans, Mice, and Fruit Flies
Source: Biol Psychiatry. 2022 Aug 15;92(4):323–34. doi: 10.1016/j.biopsych.2021.12.017 (PMC9302898; doi:10.1016/j.biopsych.2021.12.017)
Supplement: Key Resources Table [file mmc2.xlsx]

## Sheet: Key Resources Table
KEY RESOURCES TABLE
Resource Type	Specific Reagent or Resource	Source or Reference	Identifiers	Additional Information
Add additional rows as needed for each resource type	Include species and sex when applicable.	Include name of manufacturer, company, repository, individual, or research lab. Include PMID or DOI for references; use “this paper” if new.	Include catalog numbers, stock numbers, database IDs or accession numbers, and/or RRIDs. RRIDs are highly encouraged; search for RRIDs at https://scicrunch.org/resources.	Include any additional information or notes if necessary.
Antibody	rabbit polyclonal anti-PDZD8	Invitrogen	PA5-46771
Antibody	mouse monoclonal anti-β-actin	Sigma-Aldrich	A1978
Organism/Strain	Drosophila melanogaster: UAS-CG10362-RNAi	Vienna Drosophila Resource Center	v8317
Organism/Strain	Drosophila melanogaster: Act5C-Gal4 ubiquitous driver	Tracey Chapman, University of East Anglia	N/A
Organism/Strain	Drosophila melanogaster: Canton-Special	Thomas Price, University of Liverpool	N/A
Organism/Strain	Mouse: C57BL/6NTac-Pdzd8tm1b(EUCOMM)Wtsi	Wellcome Trust Sanger Institute (WTSI)	N/A
Commercial Assay Or Kit	QIAamp DNA Blood Mini Kit	Qiagen	51104
Commercial Assay Or Kit	Oragene tubes	DNA Genotek	OG-500
Commercial Assay Or Kit	ExoSAP-IT PCR Product Cleanup Reagent	Applied Biosystems	78200.200.UL
Commercial Assay Or Kit	Direct-zol RNA Miniprep Kit	Zymo Research	R2050
Commercial Assay Or Kit	SuperScript First-Strand Synthesis System	Invitrogen	11904018
Commercial Assay Or Kit	SYBR Green Quantitative RT-qPCR Kit	Sigma-Aldrich	QR0100
Commercial Assay Or Kit	RNAqueous Total RNA Isolation Kit	Ambion	AM1912
Commercial Assay Or Kit	SuperScript III Reverse Transcriptase	Invitrogen	18080093
Commercial Assay Or Kit	SYBR Green PCR Master Mix	Applied Biosystems	4344463
Sequence-Based Reagent	SureSelect Target Enrichment System Kit v4	Agilent Technologies	G3360
Sequence-Based Reagent	BigDye Terminator v1.1 Cycle Sequencing Kit	Applied Biosystems	4337450
Chemical Compound or Drug	4-Methylcyclohexanol	Sigma-Aldrich	153095
Chemical Compound or Drug	3-Octanol	Sigma-Aldrich	218405
Chemical Compound or Drug	Mineral oil	Sigma-Aldrich	330779
Chemical Compound or Drug	Dotarem (gadoterate meglumine)	Guerbet	N/A
Deposited Data; Public Database	BrainSpan: Developmental Transcriptome	https://www.brainspan.org/rnaseq/search/index.html	N/A
Deposited Data; Public Database	Allen Cell Types Database: RNA-Seq Data	https://portal.brain-map.org/atlases-and-data/rnaseq	N/A
Sequence-Based Reagent	Primers for genotyping of Pdzd8 reporter-tagged deletion allele	Figure S1, this paper	N/A
Sequence-Based Reagent	Primers for Drosophila qRT-PCR	Supplemental Experimental Procedures, this paper	N/A
Sequence-Based Reagent	Primers for mouse qRT-PCR	Supplemental Experimental Procedures, this paper	N/A
Software; Algorithm	Bowtie2	http://bowtie-bio.sourceforge.net/index.shtml	N/A
Software; Algorithm	Picard	https://broadinstitute.github.io/picard/	N/A
Software; Algorithm	Genome Analysis Toolkit	https://gatk.broadinstitute.org/hc/en-us	N/A
Software; Algorithm	ANNOVAR	https://annovar.openbioinformatics.org/en/latest/	N/A
Software; Algorithm	gnomAD	http://gnomad.broadinstitute.org/	N/A
Software; Algorithm	AgileVariantMapper	http://www.dna-leeds.co.uk/autozygosity	N/A
Software; Algorithm	AgileMultiIdeogram	http://www.dna-leeds.co.uk/autozygosity	N/A
Software; Algorithm	Combined Annotation Dependent Depletion (CADD)	http://cadd.gs.washington.edu	N/A
Software; Algorithm	PolyPhen-2	http://genetics.bwh.harvard.edu/pph2/	N/A
Software; Algorithm	SIFT	https://sift.bii.a-star.edu.sg/	N/A
Software; Algorithm	Sequencing Analysis Software v5.2	Applied Biosystems	N/A
Software; Algorithm	Phyre2 Protein Fold Recognition Server	http://www.sbg.bio.ic.ac.uk/phyre2/html/page.cgi?id=index	N/A
Software; Algorithm	CFX Manager Software	Bio-Rad	1845000
Software; Algorithm	ANY-maze Video Tracking Software	Stoelting	60000
Software; Algorithm	Barnes maze Unbiased Strategy (BUNS)	https://okunlab.wixsite.com/okunlab/get-buns	N/A
Software; Algorithm	RMINC package for R	https://rdrr.io/github/Mouse-Imaging-Centre/RMINC/	N/A
Other	CRM-P rodent diet	SDS Diets	801722
